# Supplementary material for: Visomitin as a differentiation-inducing therapeutic agent through SYK inhibition in AML
Source: Front Pharmacol. 2026 Feb 24;17:1741351. doi: 10.3389/fphar.2026.1741351 (PMC12971925; doi:10.3389/fphar.2026.1741351)
Supplement: Supplementary file 3 [file Table1.xlsx]

## Sheet: sum
No.	Cat. No.	Product Name	CD11b+ cells (%)
0		DMSO	5.5
1	HY-B0742	Hydroxyprogesterone caproate	7.6
2	HY-101820	Simotinib	7.2
3	HY-14137	Rimonabant (Hydrochloride)	9
4	HY-17565A	Bleomycin (hydrochloride)	17.4
5	HY-B1540	Beclometasone	0.3
6	HY-A0261	Pentagastrin	8.6
7	HY-N0159	Paeonol	9
8	HY-A0273	Propyphenazone	9.6
9	HY-16060	Apalutamide	10.4
10	HY-107915	Levonordefrin	14.5
11	HY-10235	Telaprevir	9.5
12	HY-112754A	DOTAP (chloride)	8.8
13	HY-B1406	Acetrizoic acid	7
14	HY-14282	Lanoconazole	4.4
15	HY-107670	Dihydro-β-erythroidine (hydrobromide)	7.5
16	HY-14734	Anamorelin	7.3
17	HY-B0261	Meloxicam	8.7
18	HY-11100	Asenapine (maleate)	8.2
19	HY-B0168A	Milnacipran (hydrochloride)	6.6
20	HY-B0171	Antipyrine	8.6
21	HY-B1392	Esmolol (hydrochloride)	9.5
22	HY-A0065	Palbociclib (isethionate)	11.2
23	HY-B0962A	Piperidolate	9.2
24	HY-W010320	Ethyl maltol	9
25	HY-B0273A	Sulfadiazine (sodium)	6.9
26	HY-19518	Latanoprostene bunod	7.3
27	HY-B1724	Perflubron	9.3
28	HY-77036	Furagin	9.3
29	HY-14879A	Avibactam (sodium)	9.1
30	HY-78131C	Ibuprofen (sodium)	8.9
31	HY-70037A	Cinacalcet (hydrochloride)	7.4
32	HY-106579	Tiaprofenic acid	8.4
33	HY-B0235	Trichlormethiazide	8.8
34	HY-10457A	Velusetrag (hydrochloride)	8.8
35	HY-P0004A	Lysipressin (acetate)	9.3
36	HY-B1273	Fenipentol	8.8
37	HY-B0214	Prednisone	5.9
38	HY-B0559	Nabumetone	7.8
39	HY-123593	Mozavaptan (hydrochloride)	10.3
40	HY-108896	Icatibant (acetate)	9.6
41	HY-17043	Loratadine	9.4
42	HY-14648A	Dexamethasone acetate	0.2
43	HY-B0260	Methylprednisolone	0.3
44	HY-N7139B	Penicillin G benzathine (tetrahydrate)	9.4
45	HY-B0286A	Chlorpheniramine (maleate)	9.7
46	HY-10493	Cobicistat	12.2
47	HY-W011733	Tulobuterol (hydrochloride)	13.2
48	HY-B1035	Levobunolol (hydrochloride)	8.5
49	HY-14588	Lopinavir	11.7
50	HY-A0083	Methacholine (chloride)	10.9
51	HY-B0500	Alverine (citrate)	10.6
52	HY-18085	Quercetin	9.6
53	HY-B0290A	Pranlukast (hemihydrate)	10.6
54	HY-12715	Yohimbine	8.1
55	HY-N1467	(-​)​-​α-​Terpineol	8.4
56	HY-17471A	Metformin (hydrochloride)	10.5
57	HY-A0275	Amezinium (methylsulfate)	9.7
58	HY-A0092	Trimethadione	5.4
59	HY-B1335	Pentetic acid	6.7
60	HY-A0075	Decloxizine (dihydrochloride)	8.4
61	HY-B0292A	Atracurium (besylate)	8.6
62	HY-B0185A	Lidocaine (hydrochloride)	7.6
63	HY-15531	Venetoclax	8.9
64	HY-B0548A	Hydroxyzine (dihydrochloride)	8.8
65	HY-B1730	Phensuximide	6.5
66	HY-B0021	Doxifluridine	6.4
67	HY-15306	Eltrombopag	6.8
68	HY-50910	Temsirolimus	2.1
69	HY-B0410A	Pramipexole (dihydrochloride hydrate)	8.6
70	HY-B1908	Midecamycin	4.5
71	HY-B0537B	Pentamidine (isethionate)	3.2
72	HY-16973	Fluralaner	7.8
73	HY-B0428B	Ozagrel (hydrochloride)	7.3
74	HY-18252	Avanafil	7.3
75	HY-17372	Rofecoxib	7.1
76	HY-B1393	Dehydrocholic acid	7.1
77	HY-N0053	Psoralen	5.3
78	HY-B0439	Sulfadoxine	9
79	HY-B1315	Carbaryl	6.7
80	HY-W004546	Abametapir	7.8
81	HY-14959	Ulipristal	6.7
82	HY-13673A	Goserelin (acetate)	8.4
83	HY-N0680	Thiamine (hydrochloride)	7.5
84	HY-B0208	Methimazole	11.2
85	HY-B0590A	Tetrabenazine (Racemate)	9.2
86	HY-108293	Promestriene	6.8
87	HY-16276	Osilodrostat	8.6
88	HY-10274A	Dabigatran etexilate (mesylate)	10.8
89	HY-17469	Gimeracil	10.8
90	HY-W011683	2'-Deoxyadenosine monohydrate	7.4
91	HY-B0704	Azelaic acid	9
92	HY-B0282	Acetylcholine (chloride)	10.9
93	HY-B1484	Moxalactam (sodium salt)	7.4
94	HY-10997A	Ibrutinib (Racemate)	6.5
95	HY-B1078	Cefazolin (sodium)	9.2
96	HY-12009	Pazopanib (Hydrochloride)	8.3
97	HY-108324	(Z)-Thiothixene	8.5
98	HY-N0132	Synephrine	5.8
99	HY-B0469	Medroxyprogesterone acetate	1.4
100	HY-N0892	AKBA	7.9
101	HY-N0132A	Synephrine (hydrochloride)	7.6
102	HY-118620	Nortriptyline	7
103	HY-N0774	Isofraxidin	6.3
104	HY-12651	Primaquine (diphosphate)	8.9
105	HY-12642	Diethylcarbamazine (citrate)	9.3
106	HY-B0901	Bromperidol	9.5
107	HY-109013	Sofpironium (bromide)	7.9
108	HY-14749A	Pyronaridine (tetraphosphate)	11
109	HY-W012382	N-Acetyl-L-tyrosine	6.5
110	HY-N0163	Magnolol	8.5
111	HY-N0681	D-Pantothenic acid (hemicalcium salt)	7.1
112	HY-W008364	Olivetol	8.2
113	HY-16504	Treprostinil (sodium)	6.5
114	HY-D0168	Orcinol	6.7
115	HY-13637	Ganciclovir	9.6
116	HY-A0088	Cefotaxime (sodium)	10.2
117	HY-N0839	Quillaic acid	10.1
118	HY-N0480A	Reserpine (hydrochloride)	9
119	HY-W014787	Decanedioic acid	10.3
120	HY-17485	Alminoprofen	10.5
121	HY-B0034	Donepezil (Hydrochloride)	9.6
122	HY-B0557	Bisacodyl	8.3
123	HY-14280	Entacapone	8.9
124	HY-15448	Tezacaftor	9
125	HY-14667	Lomitapide	8.6
126	HY-B1378	Ethosuximide	7.6
127	HY-13636	Fulvestrant	7.2
128	HY-B0112	Minoxidil	6.9
129	HY-15407A	Sacubitril hemicalcium salt	6.9
130	HY-N0510	Aristolochic acid A	8.4
131	HY-B1102	Evans Blue	7.8
132	HY-13308	Regorafenib (Hydrochloride)	3.5
133	HY-B1408	Salicylanilide	8.1
134	HY-B0069	Fludarabine	6.1
135	HY-12502A	Efonidipine (hydrochloride monoethanolate)	6.9
136	HY-B0702	Nicergoline	6.7
137	HY-13702	Nilutamide	6.5
138	HY-16985	Darolutamide	6.4
139	HY-B1110	Nomifensine	6.6
140	HY-B0191	Bimatoprost	6.3
141	HY-B0534	Moclobemide	5.1
142	HY-12355	Siponimod	6.1
143	HY-19840	Voxilaprevir	1.8
144	HY-10230	Midostaurin	5.7
145	HY-13929	Isocarboxazid	6.2
146	HY-15602	Ledipasvir	11.7
147	HY-19568	Peficitinib	1.9
148	HY-B0544	Sodium Picosulfate	9.1
149	HY-76847	Chenodeoxycholic Acid	9.2
150	HY-B1326	Bemegride	9.6
151	HY-B1489	Tolmetin (sodium dihydrate)	7.5
152	HY-12542A	Dantrolene (sodium hemiheptahydrate)	4.6
153	HY-120081A	Metixene (hydrochloride hydrate)	7.8
154	HY-B0555A	Nafcillin (sodium monohydrate)	6.6
155	HY-N0164	Matrine	11.8
156	HY-N7076	Aleuritic acid	12.2
157	HY-A0088A	Cefotaxime	10.3
158	HY-77591	Cysteamine (hydrochloride)	13.1
159	HY-B1662	Hexestrol	11.2
160	HY-14605A	Rasagiline	9.2
161	HY-B0811	Salicylamide	12.2
162	HY-A0125A	Alizapride (hydrochloride)	13.5
163	HY-15148	Tipranavir	11
164	HY-B0405A	Bupivacaine (hydrochloride)	11.2
165	HY-13948	Angiotensin II human	12.6
166	HY-14779	Riociguat	13.8
167	HY-B0892	Benzyl alcohol	12.4
168	HY-B0900	Anethole	12.1
169	HY-B1213	Trimipramine (maleate)	11.5
170	HY-17501A	Bambuterol hydrochloride	9
171	HY-Y1841	o-Phenanthroline (monohydrate)	11.2
172	HY-Y0271	Urea	10.5
173	HY-B1173	(+)-Camphor	11.3
174	HY-14852	Tafamidis	10.9
175	HY-113529	Stachyose (tetrahydrate)	13.1
176	HY-N3544	Caryophyllene oxide	9.8
177	HY-Y0051	5-Hydroxymethylfurfural	12.4
178	HY-D0837	Imidazole	15
179	HY-115584	Lufenuron	13.1
180	HY-B0547A	Homatropine (Bromide)	10.5
181	HY-B0552	Dibucaine	9.4
182	HY-78131A	(S)-(+)-Ibuprofen	8.3
183	HY-108402A	Cefodizime (sodium)	12.8
184	HY-10064	Ticagrelor	13.4
185	HY-13272	Dacomitinib	16
186	HY-B1140	Diazoxide	12.2
187	HY-N0697	Crocin	12.9
188	HY-A0014	Ramelteon	9.3
189	HY-B1013	Flurandrenolide	0.5
190	HY-B0400	D-Sorbitol	12.9
191	HY-B1067	Antazoline (hydrochloride)	15.6
192	HY-N6810	Thymol	16.7
193	HY-B0942	Benzethonium chloride	10.6
194	HY-B0290	Pranlukast	9
195	HY-10844	Pretomanid	10.4
196	HY-101397	Allopurinol riboside	11
197	HY-B0392	(S)-(+)-Rolipram	12.5
198	HY-B1108	Labetalol (hydrochloride)	12.3
199	HY-14398	Celecoxib	14.5
200	HY-103714A	Ensartinib (dihydrochloride)	20.8
201	HY-B0524A	Betahistine (dihydrochloride)	11.7
202	HY-N2493	Lawsone	11.1
203	HY-B1398	Ampyrone	13.2
204	HY-N6661	Verbenone	13.4
205	HY-14870	Selexipag	13.1
206	HY-B0578	Loxoprofen	8.4
207	HY-B0499A	Otilonium (bromide)	14.9
208	HY-B1426	Iodixanol	12.4
209	HY-17044	Duvelisib	6.1
210	HY-10457	Velusetrag	10.3
211	HY-13204A	Biperiden	12.2
212	HY-B0987	Ascorbyl palmitate	15.7
213	HY-15310	Ivermectin	6.9
214	HY-90003A	Tianeptine (sodium salt)	11.1
215	HY-11017	Rivastigmine (tartrate)	8.1
216	HY-W007606	Tyramine	10
217	HY-B0740	Cyclobenzaprine (hydrochloride)	10.7
218	HY-A0252	Bupranolol	10.7
219	HY-B0510C	Trimethoprim (lactate)	10.7
220	HY-N0193	Artesunate	17
221	HY-12987	Pimozide	6.7
222	HY-B0476	Phenacetin	8.5
223	HY-109121	Reldesemtiv	7.8
224	HY-B0158	Cytidine	9
225	HY-106019	Liarozole	7.2
226	HY-B1470	Azaperone	12.5
227	HY-117580	16α-Hydroxyprednisolone	1.3
228	HY-B0440	Tenoxicam	7.8
229	HY-B1691	Methenamine (hippurate)	7.7
230	HY-B0539	Desloratadine	8.2
231	HY-B0016	Capecitabine	8.9
232	HY-B0388	Probucol	8.1
233	HY-B0178A	Guanidine (hydrochloride)	8.6
234	HY-B0522B	Ampicillin (trihydrate)	8.3
235	HY-B0210A	Cefoperazone (sodium salt)	6.8
236	HY-14275	Verapamil	7.9
237	HY-B0024	Prulifloxacin	8.1
238	HY-N0709	Coumarin	8.5
239	HY-17440	Rocuronium (Bromide)	10.9
240	HY-B0249	Didanosine	7.7
241	HY-B0391	Naftopidil	5.6
242	HY-19424	Hemin	5.1
243	HY-17042A	Cetirizine (dihydrochloride)	6.2
244	HY-B2219	Stearic acid	6.9
245	HY-22437	(±)-Darifenacin	6.8
246	HY-N0504	Lovastatin	6.6
247	HY-B0671	Vancomycin	6.6
248	HY-B0450	Ciclopirox	10.3
249	HY-14885	Eliglustat	10.2
250	HY-12689	Mitapivat	9.2
251	HY-50175	Laropiprant	8.6
252	HY-B1739	Pregnenolone monosulfate	6.6
253	HY-13715A	Norepinephrine (hydrochloride)	9.2
254	HY-B0189A	Mosapride (citrate)	6.9
255	HY-B1328	Pyridoxine	8.6
256	HY-B1788	Taurocholic acid	8.7
257	HY-14957	Ozenoxacin	8.5
258	HY-N0565	Doxycycline	5.2
259	HY-77956	Thyminose	7
260	HY-B1472	Deoxycorticosterone acetate	6
261	HY-N0708	Vanillic acid	8.6
262	HY-107824	D-Melibiose	7.8
263	HY-14557A	Pimavanserin (hemitartrate)	8.4
264	HY-119695A	Simvastatin acid (ammonium)	6.8
265	HY-B1347	Clorprenaline hydrochloride	7.4
266	HY-19730	Olmutinib	7.8
267	HY-B0198	Cefaclor	6.8
268	HY-16582A	Sonidegib	5.3
269	HY-B1904	Fluphenazine decanoate	7
270	HY-B1802A	Tosufloxacin (tosylate hydrate)	5.5
271	HY-B0750B	Dolasetron (Mesylate hydrate)	8.9
272	HY-A0009	Galanthamine (hydrobromide)	8.2
273	HY-101561	Avapritinib	3.8
274	HY-10448A	Capsaicinoid	7.4
275	HY-B0424	Nitrendipine	10.6
276	HY-14814A	Delafloxacin (meglumine)	9.2
277	HY-B0483	Tioxolone	9.8
278	HY-17592	Bithionol	8.7
279	HY-B1246	Thonzonium (bromide)	8.1
280	HY-B0689A	Indinavir (sulfate)	6.1
281	HY-Y0264	4-Hydroxybenzoic acid	11.3
282	HY-N0284	Esculetin	8.8
283	HY-B0778	Milbemycin oxime	6.4
284	HY-B1153A	Glafenine (hydrochloride)	8
285	HY-B0380A	Trimebutine (maleate)	7
286	HY-B1188	Propantheline (bromide)	6.2
287	HY-N0676	Dehydroandrographolide	6.1
288	HY-N0785	Ginkgolide C	7.1
289	HY-107329	Cefathiamidine	7
290	HY-Y0585	D-(-)-Mandelic acid	6.9
291	HY-B0478	Trazodone (hydrochloride)	5.7
292	HY-112076	Atropine methyl (bromide)	7.9
293	HY-13750	Ebselen	7.7
294	HY-14892A	Gemigliptin (tartrate)	7.6
295	HY-B0890	Zomepirac (sodium salt)	8.1
296	HY-B0686	Eptifibatide	7
297	HY-N0471	L-Hyoscyamine	5.4
298	HY-14946	Amifampridine	16.9
299	HY-W009350	Diazolidinyl urea	6.3
300	HY-B0921	Succinylsulfathiazole	5.6
301	HY-B1340	Carbadox	6.6
302	HY-119577	Ubretid	7.3
303	HY-12638	Dichlorophen	13.3
304	HY-B0113A	Omeprazole (sodium)	9.7
305	HY-128371	2-​Methylhexanoic acid	12.2
306	HY-B1152	Piperacetazine	13.4
307	HY-B0161A	Duloxetine (hydrochloride)	15.6
308	HY-B1136	Menbutone	14
309	HY-B1486	Oxprenolol (hydrochloride)	13.7
310	HY-N0110	Palmatine (chloride)	13.1
311	HY-B0573B	Propranolol	11.9
312	HY-16779	Fosravuconazole	11.2
313	HY-17374	Benfotiamine	14.4
314	HY-14894	Ipragliflozin	13.2
315	HY-10052	Aprepitant	12.6
316	HY-B0398	Nalidixic acid	10.8
317	HY-A0013A	Bosentan (hydrate)	12.1
318	HY-13580	Budesonide	0.6
319	HY-17507B	Pantoprazole (sodium hydrate)	11.8
320	HY-B0313	Hydroxyurea	11.1
321	HY-108880	Carindacillin (sodium)	12.1
322	HY-12594	Paritaprevir	12.4
323	HY-13609	Deflazacort	0.8
324	HY-B0301	Bifonazole	9.6
325	HY-B1029	Danazol	10.4
326	HY-14541	Olanzapine	11
327	HY-50898A	Lapatinib (ditosylate)	10.8
328	HY-17597	Febantel	12.9
329	HY-N0615	Notoginsenoside R1	13
330	HY-B0996	Hexetidine	11.4
331	HY-B1318	Foscarnet (sodium)	13.7
332	HY-17442	Azathramycin	12
333	HY-108013	Armillarisin A	12.2
334	HY-18300	Filgotinib	10.2
335	HY-15851	Revefenacin	9.7
336	HY-Y1297	Oxalic acid dihydrate	12.1
337	HY-W009724	2-Aminoethyl diphenylborinate	13.6
338	HY-Y1117	Melamine	11.5
339	HY-B0959	Chloramine-T	9.4
340	HY-B0304A	Dapoxetine (hydrochloride)	10
341	HY-10562	Ketanserin	10.5
342	HY-N0719	Fargesin	10.1
343	HY-B0418A	Loperamide (hydrochloride)	12.4
344	HY-16398	Pipobroman	14.3
345	HY-N1132	D-(+)-Trehalose	10.7
346	HY-B1008	4-Aminobenzoic acid	9.8
347	HY-N0154	Neohesperidin dihydrochalcone	13
348	HY-B0797	Etretinate	20.6
349	HY-B1115	Buspirone (hydrochloride)	13.6
350	HY-B1121	Flunisolide	0.7
351	HY-B0966	Dioxybenzone	11.3
352	HY-N0368	Linalool	12.5
353	HY-B0887	Permethrin	13.2
354	HY-B1320	Meclofenamic acid (sodium)	13.6
355	HY-B0660	Eicosapentaenoic Acid	12.5
356	HY-14740	Elvitegravir	9.8
357	HY-N6952	Geraniol	12.4
358	HY-12279	Umbralisib	7.8
359	HY-B0736A	Sertaconazole (nitrate)	5.1
360	HY-W004261	Nonadecanoic acid	12.5
361	HY-N0020	Echinacoside	9.6
362	HY-B0358A	Flunarizine (dihydrochloride)	8.4
363	HY-B1059	Levosulpiride	7.2
364	HY-17363	Dimethyl fumarate	10.7
365	HY-N0148	Rutin	10.3
366	HY-A0036	Bazedoxifene (acetate)	12.1
367	HY-W013172	Norgestimate	10.8
368	HY-16774	Vericiguat	11.9
369	HY-14736	Azilsartan medoxomil	9.5
370	HY-N2301	Pleuromutilin	10
371	HY-17553	Coluracetam	9.7
372	HY-N1420A	Rhamnose (monohydrate)	9.8
373	HY-B0273	Sulfadiazine	7.6
374	HY-17459	Clopidogrel (hydrogen sulfate)	8.2
375	HY-A0195	Carboprost (tromethamine)	6.8
376	HY-B0703	Eslicarbazepine acetate	8.8
377	HY-14274	Anastrozole	2.9
378	HY-50935	Troglitazone	0.8
379	HY-B0566	Guanabenz (Acetate)	4.9
380	HY-B0192	Alfuzosin	5.5
381	HY-B0596A	Taltirelin (acetate)	6.9
382	HY-10021	Varenicline (Tartrate)	6
383	HY-125365	Rifamycin S	7.1
384	HY-B1429	Chlorpropamide	7.6
385	HY-B0576	Sulfacetamide (Sodium)	7.1
386	HY-14865C	Omadacycline (hydrochloride)	4.6
387	HY-10982	Amonafide	11.3
388	HY-13666	Levamisole (hydrochloride)	6.7
389	HY-B0563B	Ropivacaine (hydrochloride)	8
390	HY-B0984	Fendiline (hydrochloride)	7.3
391	HY-14832	Ataluren	8.3
392	HY-B0309	Felodipine	5
393	HY-10340A	Tirbanibulin (dihydrochloride)	0
394	HY-B0415	Fluocinolone (Acetonide)	0
395	HY-18678A	Bremelanotide (Acetate)	8.2
396	HY-10331A	Regorafenib (monohydrate)	6.4
397	HY-121186	Bevantolol (hydrochloride)	6.6
398	HY-B0258	Gemfibrozil	6.2
399	HY-B0924	Anisindione	4.5
400	HY-B1589A	Carbinoxamine maleate salt	7.8
401	HY-B0944	Pidotimod	7.3
402	HY-B1050	Gemifloxacin (mesylate)	5.4
403	HY-B1135	Benzbromarone	7.6
404	HY-B0002B	Ondansetron	6.2
405	HY-10617A	Rucaparib	6.2
406	HY-15781	Morinidazole	7.4
407	HY-B0332	Menadione	7.5
408	HY-101086	Acetylcholine (iodide)	6.1
409	HY-B1546A	Benzamil (hydrochloride)	4.8
410	HY-B0649	Propofol	6.2
411	HY-12866A	Larotrectinib sulfate	4
412	HY-B0363	Nimesulide	8.4
413	HY-W016562	Hippuric acid	8.5
414	HY-13955	Telmisartan	8.9
415	HY-W014225	3-Phenoxybenzoic acid	6.7
416	HY-B0298A	Clemastine (fumarate)	9
417	HY-15461A	Ertugliflozin L-pyroglutamic acid	11.4
418	HY-B1675A	Levalbuterol (hydrochloride)	13.9
419	HY-Y0682A	Ethylenediaminetetraacetic acid (disodium dihydrate)	9.6
420	HY-N3025	Zinc sulfate (heptahydrate)	8.8
421	HY-13553	Anidulafungin	10.9
422	HY-B0116	Stavudine	11.7
423	HY-B0659A	Brimonidine (tartrate)	11.3
424	HY-B1012	Quinestrol	8.7
425	HY-B0875	Cefmenoxime (hydrochloride)	9.5
426	HY-W011053	Neotame	7.6
427	HY-15498	Rimegepant	9.2
428	HY-B0111	Drospirenone	8.7
429	HY-17507A	Pantoprazole (sodium)	8.4
430	HY-B0341	Nicorandil	8.4
431	HY-B0908	Meticrane	8.6
432	HY-N7120	Penicillin G procaine (hydrate)	7.6
433	HY-13683	Mifepristone	3.4
434	HY-Y0262	Oxalic Acid	8.1
435	HY-B0259	Indapamide	7.1
436	HY-108316	Sultiame	8.6
437	HY-66009	Epalrestat	6.9
438	HY-107496	Imidocarb (dipropionate)	5.7
439	HY-B0218	Orlistat	8.5
440	HY-B1899A	Taurodeoxycholic acid (sodium hydrate)	8.5
441	HY-N0019	Daidzein	9
442	HY-15746	Dobutamine (hydrochloride)	10.6
443	HY-N7059	Lactobionic acid	8.4
444	HY-B0772A	Nifekalant (hydrochloride)	7.5
445	HY-15164A	Icotinib	4.6
446	HY-13016	Cabozantinib	4.4
447	HY-B1175	(2S,5R,6R)-Ticarcillin (disodium)	7.7
448	HY-B0175	Toltrazuril	8.1
449	HY-B0449	Methacycline (hydrochloride)	3.5
450	HY-N0093	Ancitabine (hydrochloride)	17.8
451	HY-B2119	Sodium tauroglycocholate	5.8
452	HY-B0347	Lacidipine	2.1
453	HY-17475	Nifenazone	7.1
454	HY-B0100A	Etomidate (hydrochloride)	6.2
455	HY-B1366	Meclocycline (Sulfosalicylate Salt)	3.3
456	HY-N0096	Rotundine	5.9
457	HY-A0023A	Alogliptin	7.4
458	HY-12008	Erlotinib (Hydrochloride)	3.4
459	HY-B0288B	Fenoprofen (Calcium hydrate)	8.9
460	HY-B0745	Ramatroban	7.5
461	HY-N0561	Lathyrol	6.4
462	HY-111391	Resazurin (sodium)	9.3
463	HY-B0581	Dexrazoxane	8
464	HY-B0346	Propylthiouracil	6.9
465	HY-B1445	Minoxidil sulfate	8
466	HY-114370	Selpercatinib	8.5
467	HY-17034	Medetomidine	5.8
468	HY-N0091	Hypoxanthine	9.3
469	HY-105634A	Nomegestrol acetate	7.8
470	HY-N0737A	Harmine	4.9
471	HY-B0429	Pancuronium (dibromide)	6.4
472	HY-B0520A	Benztropine (mesylate)	7.6
473	HY-B2177	Apronal	9.5
474	HY-Y0332B	Potassium phosphate monobasic	9.4
475	HY-109031	Dotinurad	10
476	HY-N0169	Hyodeoxycholic acid	8.1
477	HY-B0270	Suprofen	7.4
478	HY-17505	Candesartan Cilexetil	11.1
479	HY-B0568	Deferiprone	10.3
480	HY-135336	(R)-Verapamil (hydrochloride)	8.8
481	HY-N0664	Aucubin	8.5
482	HY-B1448	Benidipine (hydrochloride)	8
483	HY-114657A	Benproperine (phosphate)	7.4
484	HY-N0634	Cimifugin	7.3
485	HY-B0221	Amphotericin B	16.6
486	HY-B0152	Adenine	8.6
487	HY-13677A	6-Mercaptopurine hydrate	11.1
488	HY-B0574	Mefenamic acid	7.8
489	HY-B0442	Vardenafil	7.8
490	HY-A0269	Mecillinam	7.3
491	HY-B0485	Fluocinonide	0.6
492	HY-B0423	Neostigmine (Bromide)	1.4
493	HY-B0099	Edaravone	6.5
494	HY-122537A	Arotinolol	7.7
495	HY-B1794	Thiethylperazine	7.8
496	HY-B0206	Rizatriptan (benzoate)	9
497	HY-Y0537	Potassium chloride,AR,99.5%	10.6
498	HY-101474A	Zanubrutinib	9.9
499	HY-B1117	Cefoxitin (sodium)	8.7
500	HY-B1729	Phenoxyethanol	8.5
501	HY-10981A	Lenvatinib (mesylate)	2.7
502	HY-B0211	Riluzole	8
503	HY-B0251	Eplerenone	10.9
504	HY-B0126	Marbofloxacin	9.4
505	HY-B0103	Fluvoxamine	7.6
506	HY-B1359	Methylene blue (trihydrate)	8.6
507	HY-10261	Afatinib	20.9
508	HY-17002	Suplatast (Tosilate)	9.2
509	HY-Y0258	Benzocaine	8.7
510	HY-114703	Eslicarbazepine	8.7
511	HY-B0284	Nifedipine	8.4
512	HY-19883	Lusutrombopag	7.3
513	HY-101588	Gefapixant	9.2
514	HY-B1077	Penfluridol	6.5
515	HY-B1275A	Cephalothin	10.1
516	HY-B2224	Thiamine disulfide	9.8
517	HY-B1322B	Amodiaquine (dihydrochloride)	9.4
518	HY-17504	Rosuvastatin (Calcium)	10.9
519	HY-B0367	Lornoxicam	10.3
520	HY-B0562	Methyclothiazide	10.3
521	HY-N1131	Triacetonamine	9.8
522	HY-17613	Evocalcet	11.2
523	HY-N0253	Hederacoside C	10.8
524	HY-B0077	Bendamustine (hydrochloride)	10.3
525	HY-A0057	Gabapentin	9.4
526	HY-B0226	Nitrofurazone	10.1
527	HY-N6666	Vidarabine (monohydrate)	18.2
528	HY-B0362A	Phentolamine (mesylate)	4.4
529	HY-12215	Lorlatinib	6.4
530	HY-17430	Amprenavir	5.4
531	HY-B0432A	Propafenone (hydrochloride)	4.5
532	HY-B0108	Daptomycin	5.9
533	HY-B1693	Levomepromazine	5
534	HY-N2319	Dihydroergocristine (mesylate)	5.5
535	HY-B0369A	Orphenadrine (citrate)	5.2
536	HY-B1194	Tetramisole (hydrochloride)	6.2
537	HY-Y0366	Lauric acid	4.6
538	HY-D0014	Brilliant blue G-250	4.8
539	HY-B0233	Isradipine	5.3
540	HY-13593	Chlorambucil	10.4
541	HY-13653	(-)-Epigallocatechin Gallate	5.5
542	HY-B1467	Domiphen (bromide)	5.3
543	HY-14397	Indomethacin	5.3
544	HY-B1331	Cyromazine	4.5
545	HY-B0117C	Tigecycline (tetramesylate)	2.7
546	HY-13735A	Quinacrine (dihydrochloride)	15.9
547	HY-B2117	Valpromide	5.4
548	HY-12404	Diminazene (aceturate)	5.3
549	HY-B0343A	Sarafloxacin (hydrochloride)	4.6
550	HY-B0101	Fluconazole	3.5
551	HY-B2060A	Tiamulin (fumarate)	3.2
552	HY-15287	Nelfinavir	3.2
553	HY-B1214	Prednisolone acetate	0.2
554	HY-B0385	Gabexate (mesylate)	6.4
555	HY-B1089	Ethynodiol diacetate	4.5
556	HY-B0134	Bestatin	2.8
557	HY-B1428	2-Ethoxybenzamide	5.4
558	HY-B1260	Cetrimonium (bromide)	4.9
559	HY-B0375A	Argatroban (monohydrate)	6.6
560	HY-17623	Tegoprazan	5.2
561	HY-14281	Trilostane	4.4
562	HY-W195048	Tetradecyl sulfate (sodium)	5.1
563	HY-12199B	Pitolisant (hydrochloride)	5.8
564	HY-W013272	Hydroxyflutamide	5.1
565	HY-100375	Diroximel fumarate	6.7
566	HY-B1172	Lactulose	4.4
567	HY-70002	Enzalutamide	3.7
568	HY-18204A	Sacubitril/Valsartan	10
569	HY-16564	Deferasirox (Fe3+ chelate)	10.7
570	HY-I0177	Vilazodone carboxylic acid	7.7
571	HY-B0450A	Ciclopirox (olamine)	17.8
572	HY-B0696A	Tiagabine (hydrochloride)	13.8
573	HY-114200	Imrecoxib	23.9
574	HY-B1055	Carbetapentane (citrate)	14.5
575	HY-B0117	Tigecycline	12.2
576	HY-15306A	Eltrombopag (Olamine)	9.2
577	HY-107961	Diflorasone diacetate	0.2
578	HY-16141	Cilengitide	11.9
579	HY-B1064	Clindamycin phosphate	11
580	HY-14929A	Migalastat (hydrochloride)	14.9
581	HY-B0586	Methylcobalamin	13.6
582	HY-112306	Ripretinib	10
583	HY-B1280	Nikethamide	8.4
584	HY-117287	Deucravacitinib	10.1
585	HY-B0381A	Betaxolol (hydrochloride)	11.8
586	HY-B0299	Oxibendazole	0
587	HY-10440	Vismodegib	10.8
588	HY-B0248	Desonide	0.2
589	HY-B0766	Bicyclol	10.5
590	HY-12678	Entrectinib	13
591	HY-17512A	Losartan (potassium)	9.8
592	HY-B0565	Ronidazole	7
593	HY-B1339	Dicyclomine (hydrochloride)	6.3
594	HY-B0118A	Vecuronium (bromide)	8.9
595	HY-B0894	Resorcinol monoacetate	9.4
596	HY-N2011	Octyl gallate	15.5
597	HY-17436	Clevidipine	9.8
598	HY-B0333	Sulfamethizole	9.9
599	HY-B1063	Terpin (hydrate)	5.9
600	HY-B1248	Chlorhexidine	10
601	HY-B1039	Ambroxol	9.3
602	HY-14649	Retinoic acid	0
603	HY-B2111	(R)-(+)-Atenolol	10.1
604	HY-17498	Atenolol	7.5
605	HY-13749	Sitagliptin	4.9
606	HY-N7070	Geranyl acetate	10
607	HY-17379	Atorvastatin (hemicalcium salt)	9.4
608	HY-14590	Kaempferol	13.8
609	HY-14789	(R)-Elagolix	10.9
610	HY-16322	Minodronic acid	12.3
611	HY-13318	Oseltamivir acid	12.1
612	HY-17573	Carbetocin	12.1
613	HY-B0323	Sulfisoxazole	10.4
614	HY-12390	Lofepramine	10.1
615	HY-14874	Topiroxostat	10.4
616	HY-N0545	Taurocholic acid (sodium)	10.7
617	HY-I0230	Solifenacin (hydrochloride)	11.1
618	HY-B0241	Ipratropium (bromide)	12.1
619	HY-B0361	Aspartame	9.2
620	HY-13038	Fostamatinib Disodium	7.6
621	HY-B0317	Amlodipine	7.9
622	HY-B0885	Econazole	11.2
623	HY-A0106	(S)-(-)-Levamisole	8.4
624	HY-B1180	Vinburnine	13.2
625	HY-B0679	Lubiprostone	9.5
626	HY-B1212	Broxyquinoline	9.4
627	HY-B0281A	Ranitidine (hydrochloride)	9.2
628	HY-N1913	Danshensu	6.9
629	HY-B1916	Acetylspiramycin	6.9
630	HY-B0895	Hydroxyzine (pamoate)	8.1
631	HY-14658	Thalidomide	8.5
632	HY-N0808	Camphor	8.7
633	HY-B0968	Trimetazidine (dihydrochloride)	9.4
634	HY-12380	Atipamezole (hydrochloride)	7.7
635	HY-A0153A	Cephapirin (sodium)	9.4
636	HY-17410	Iloperidone	8.1
637	HY-B1033	Metergoline	6.9
638	HY-14270	Lodoxamide	7.5
639	HY-17578	Pneumocandin B0	9.1
640	HY-A0145	Phenprocoumon	8.2
641	HY-14656	Diltiazem (hydrochloride)	8.8
642	HY-B1784	Sulfisomidin	8.2
643	HY-B0379A	Adiphenine (hydrochloride)	8.1
644	HY-B0234	Estrone	8.9
645	HY-78726	Fosamprenavir	7.6
646	HY-D0217	Sulfobromophthalein (disodium salt)	9
647	HY-N0375	18α-Glycyrrhetinic acid	9
648	HY-10255A	Sunitinib	15
649	HY-B0661	Tamsulosin	7.4
650	HY-N0351	p-Coumaric acid	6.3
651	HY-B1464	Cetylpyridinium (chloride)	9.6
652	HY-B0974	Methicillin (sodium salt)	7.7
653	HY-N0923	Corydaline	7.4
654	HY-B0253	Piroxicam	8.3
655	HY-10978	Crisaborole	7.3
656	HY-B1107	Naftidrofuryl (oxalate)	6.8
657	HY-B1169	Timonacic	10.3
658	HY-A0062	Telithromycin	8.1
659	HY-12720A	Apraclonidine (hydrochloride)	9.9
660	HY-B0250	Lamivudine	9
661	HY-10264B	Edoxaban (tosylate monohydrate)	7.5
662	HY-A0285	Norethisterone enanthate	6.5
663	HY-B0507A	Sulfathiazole (sodium)	9
664	HY-10122	Silodosin	6
665	HY-B0146	Verteporfin	0.9
666	HY-B0517	Mepivacaine	7.2
667	HY-16391	Glasdegib	6
668	HY-B0316	Avobenzone	4.5
669	HY-103370	Talniflumate	7.7
670	HY-10341	Fasudil (Hydrochloride)	6.8
671	HY-B2102	Oxyphenisatine	7
672	HY-B1156	Cephradine	7.2
673	HY-B1742	Proxyphylline	6.7
674	HY-N6972	Cepharanthine	15.7
675	HY-A0034	Solifenacin	7.4
676	HY-101952	Prostaglandin E2	11.6
677	HY-N0187	4-Methylumbelliferone	6.6
678	HY-D0227	Trometamol	5.4
679	HY-114778	Fluzoparib	6.2
680	HY-Y0055	Phenothiazine	7
681	HY-70057A	Safinamide (mesylate)	7
682	HY-B0153A	Ticlopidine (hydrochloride)	9.4
683	HY-16289	Lodoxamide (tromethamine)	6.8
684	HY-17476	Carbasalate calcium	11.6
685	HY-A0038	Lasofoxifene (tartrate)	9.8
686	HY-17010	Retapamulin	9.8
687	HY-10977A	Tivozanib (hydrochloride hydrate)	11.9
688	HY-17600	Acalabrutinib	15.7
689	HY-B0735A	Fenoldopam (mesylate)	16.3
690	HY-N0158	Oxymatrine	16
691	HY-17385	Atomoxetine (hydrochloride)	13.5
692	HY-13605	Cytarabine	14.6
693	HY-12694	Prucalopride (succinate)	15.1
694	HY-B0929	Octisalate	15.9
695	HY-B1618	Corticosterone	8.3
696	HY-B0337A	Sulfadimethoxine (sodium)	15
697	HY-B0128	Diphylline	14.8
698	HY-16209	Forodesine (hydrochloride)	12.5
699	HY-125840	Belzutifan	15.4
700	HY-50858	Ruxolitinib (phosphate)	16.6
701	HY-B1716	L-5-Hydroxytryptophan	14.4
702	HY-109085	Difamilast	15.3
703	HY-17391	Pamabrom	12.2
704	HY-17041	Darunavir (Ethanolate)	12.1
705	HY-17453	Salmeterol (xinafoate)	12.7
706	HY-19696B	Tauroursodeoxycholate (dihydrate)	14.4
707	HY-10787	Ximelagatran	13.2
708	HY-104077	Remdesivir	12.8
709	HY-15772	Osimertinib	23.5
710	HY-B0264	Guaifenesin	14.5
711	HY-10237	Boceprevir	17.6
712	HY-19733	Lumateperone (tosylate)	15.4
713	HY-B0326	Alibendol	14.9
714	HY-128428	Carboprost	12.8
715	HY-N0453	Hypericin	0.2
716	HY-B1411	i-Inositol	16.7
717	HY-14905	Uridine triacetate	15.8
718	HY-B1810	Tulobuterol	15.9
719	HY-13677	6-Mercaptopurine	14.3
720	HY-Y0546	Benzophenone	13.1
721	HY-30270	Mequinol	13
722	HY-N0005	Curcumin	15.1
723	HY-17404	Cilnidipine	14
724	HY-N0162	Luteolin	15.5
725	HY-100593	Spiramycin	13.8
726	HY-10238	Danoprevir	14.4
727	HY-B0991	Amoxapine	12.9
728	HY-B0503	2-Thiouracil	14
729	HY-A0016	Dronedarone	13.2
730	HY-19489	(±)-Levomepromazine	14.4
731	HY-B0425A	Novobiocin (sodium)	13.2
732	HY-N0603	20(S)-Ginsenoside Rg3	13.2
733	HY-17368	Rivastigmine	15.8
734	HY-W015175	p-Toluenesulfonic acid (monohydrate)	16.1
735	HY-B0203A	Nebivolol (hydrochloride)	17
736	HY-B0306	Prothionamide	13.7
737	HY-B1496	Tranylcypromine (hemisulfate)	15.5
738	HY-A0019	Paliperidone	13.5
739	HY-14196	Toloxatone	16.2
740	HY-B0200B	Cephalexin (monohydrate)	17.4
741	HY-B0072	Tropisetron	15.8
742	HY-B0990	Thiostrepton	20.9
743	HY-B0244	Praziquantel	14.7
744	HY-10997	Ibrutinib	12.7
745	HY-B0186B	Cefoselis (sulfate)	13.8
746	HY-B0110	Gestodene	12.5
747	HY-B2209B	Hydroxocobalamin (acetate)	16.7
748	HY-A0119	Nitroprusside (disodium dihydrate)	13.6
749	HY-12199	Pitolisant	12
750	HY-B0477	Quinapril (hydrochloride)	8.8
751	HY-10619A	Niraparib (hydrochloride)	13
752	HY-B0625	Ciclesonide	1.5
753	HY-17376	Ezetimibe	12.7
754	HY-N0669	Stevioside	11.6
755	HY-B1319	Pramocaine (hydrochloride)	8
756	HY-119972	Diloxanide	9.1
757	HY-B0209	Metolazone	11
758	HY-10619B	Niraparib (tosylate)	11.3
759	HY-B0593A	Ceftazidime (pentahydrate)	12
760	HY-N0013	Vitexin	11.2
761	HY-D0166	Neutral Red	18.1
762	HY-14290	Pinacidil	10
763	HY-14744A	Levamlodipine besylate	7.4
764	HY-121383	Labetalol	10.8
765	HY-16069A	Tucatinib (hemiethanolate)	10.4
766	HY-D0227A	Trometamol (hydrochloride)	9.7
767	HY-100584	Davercin	11.2
768	HY-B0314	Talc	9.4
769	HY-17470	Mizoribine	8.6
770	HY-15405	Teriflunomide	11.6
771	HY-101165	Cyclothiazide	12.2
772	HY-17355A	Dexpramipexole (dihydrochloride)	10.1
773	HY-B0274A	Chlorprothixene (hydrochloride)	9.2
774	HY-100500	Lenampicillin (hydrochloride)	9.2
775	HY-B0195	Tranilast	8.1
776	HY-N0474	Tyrosol	7.7
777	HY-B0593	Ceftazidime	9.2
778	HY-103392	Stiripentol	7.8
779	HY-78131B	(R)-(-)-Ibuprofen	9.6
780	HY-30151	Methoxsalen	8
781	HY-N0001	(-)-Epicatechin	8.4
782	HY-13567	Bendamustine	10.8
783	HY-107324	β-Elemene	8.7
784	HY-107319	Almitrine mesylate	5.7
785	HY-B0758	Troxipide	8.4
786	HY-B0926A	Sodium diatrizoate	8.3
787	HY-W040154	Cyclic N-Acetyl-D-mannosamine	8.5
788	HY-100562	Flopropione	9.6
789	HY-107337	Delapril (hydrochloride)	9.7
790	HY-14248	Letrozole	10.7
791	HY-15834A	Eprosartan (mesylate)	8.9
792	HY-B0220	Erythromycin	8
793	HY-I0508	Phthalic acid	8.8
794	HY-76228	1H-pyrazole	7.7
795	HY-B0122	Topiramate	9.7
796	HY-10261A	Afatinib (dimaleate)	17.8
797	HY-B1266	Physostigmine (salicylate)	7.6
798	HY-14247	Fadrozole (hydrochloride)	6.7
799	HY-17035	Doramectin	4.1
800	HY-N0305	5-Aminolevulinic acid (hydrochloride)	7.2
801	HY-B1768	Succimer	7.5
802	HY-B0225B	Methyldopa (hydrate)	8.4
803	HY-B0462	Azelastine (hydrochloride)	7.3
804	HY-50667	Apixaban	5.5
805	HY-15284	Prasugrel	8.3
806	HY-12751A	Trimethobenzamide (hydrochloride)	8
807	HY-A0010	Eletriptan (hydrobromide)	8.7
808	HY-D0236	Congo Red	8.4
809	HY-A0246A	Flucloxacillin sodium	7.5
810	HY-101467	Trilaciclib	9.5
811	HY-13569A	Beraprost (sodium)	9.3
812	HY-17001	Flupirtine (Maleate)	8.7
813	HY-N0807	Swertiamarin	11.2
814	HY-15780	Brexpiprazole	6.6
815	HY-76260	Faropenem sodium	7.5
816	HY-16216	Gabapentin enacarbil	8.5
817	HY-B1262	Acetophenazine (dimaleate)	9.2
818	HY-14144	Aclidinium (Bromide)	9.3
819	HY-B1069	Molsidomine	4.8
820	HY-A0095	Flibanserin	6.2
821	HY-112823A	Almonertinib (mesylate)	6.2
822	HY-12687	Tizoxanide	5.8
823	HY-B0390	Mestranol	6.6
824	HY-17464	Cilostazol	7.1
825	HY-10405	Pamapimod	8.4
826	HY-B0764A	Bucladesine (calcium)	7.9
827	HY-13690	Mitotane	6.8
828	HY-B0529A	Azlocillin (sodium salt)	6.4
829	HY-N0264	Ligustrazine	7
830	HY-10933	CX516	5.2
831	HY-B0078	Dacarbazine	7.4
832	HY-76569	Desfesoterodine	6.4
833	HY-B0501	Danofloxacin (mesylate)	6.4
834	HY-124290	Carotegrast methyl	4.7
835	HY-B0623A	Ropinirole (hydrochloride)	5.2
836	HY-B0335	Tolfenamic Acid	4.1
837	HY-B1798A	Tocainide (hydrochloride)	5.1
838	HY-32067	Aceclidine	5.4
839	HY-100937	DPCPX	9.7
840	HY-B0619	Zaltoprofen	12.3
841	HY-15414A	Vortioxetine (hydrobromide)	10.3
842	HY-B0664	Ciprofibrate	13.6
843	HY-B0318	Metronidazole	12.5
844	HY-B0558	Carbimazole	14.5
845	HY-14286	Levosimendan	14.7
846	HY-B0637	Bezafibrate	11.1
847	HY-108017	Ferric maltol	14.1
848	HY-16900	Rolipram	15.5
849	HY-N0197	Baicalin	11.9
850	HY-B0338A	Rimantadine (hydrochloride)	15.9
851	HY-14895A	Fabomotizole (hydrochloride)	13.8
852	HY-17428	Tripelennamine (hydrochloride)	11.4
853	HY-B0731A	Perospirone	14.5
854	HY-B0280	Ranolazine	14.8
855	HY-13011	Alectinib	8.3
856	HY-B0935	Benzyl benzoate	14.1
857	HY-N6967	Levomenol	12.9
858	HY-B1466	Mezlocillin (sodium)	9.7
859	HY-N0128	Sclareol	11
860	HY-100007	Vonoprazan	11.9
861	HY-B1684	Mebrofenin	11.6
862	HY-10019	Varenicline	12.7
863	HY-14184	Macitentan	11.6
864	HY-17584	Linaclotide	10.8
865	HY-13685	Miltefosine	13.5
866	HY-12044	Cabozantinib (S-malate)	11.3
867	HY-15771	Tirabrutinib	16.5
868	HY-14268	Febuxostat	12.3
869	HY-Y0781	Pyruvic acid	10.6
870	HY-109656	Diethylamino hydroxybenzoyl hexyl benzoate	9.8
871	HY-B1109	N-Acetylprocainamide	14.6
872	HY-14803	Tasimelteon	10.5
873	HY-13055B	Telotristat	12.4
874	HY-19594	Teclozan	11.5
875	HY-B1583	(Z)-Capsaicin	8.7
876	HY-B1449	Uridine	10
877	HY-13078	Cobimetinib (racemate)	14.8
878	HY-A0015	Bepotastine (besilate)	11.4
879	HY-10219	Rapamycin	3.1
880	HY-B0163A	Detomidine (hydrochloride)	10.8
881	HY-131067	EMI56	13.9
882	HY-N0344	Farrerol	10.9
883	HY-B1438	Canrenone	11.6
884	HY-100703	Pipamperone	11.1
885	HY-A0069	Doxylamine (succinate)	10.6
886	HY-W011175	Batilol	10.7
887	HY-B1198	Piperonyl butoxide	10.1
888	HY-A0077	Perphenazine	12.8
889	HY-17004	Olmesartan	12.1
890	HY-A0064	Verapamil (hydrochloride)	14.1
891	HY-12961A	Bretylium (tosylate)	13.6
892	HY-B0022	Flutamide	10.4
893	HY-B0402A	Amantadine (hydrochloride)	11.9
894	HY-B0360	Rebamipide	13.2
895	HY-129390	Orelabrutinib	13.5
896	HY-14291	Vildagliptin	14.5
897	HY-B1494	Picrotoxinin	13.4
898	HY-109654	Ensulizole	13.9
899	HY-B0717	Tocofersolan	7
900	HY-B0952	2-Aminoheptane	12.6
901	HY-N1482	Methyl palmitate	13.2
902	HY-17492	Zafirlukast	12.3
903	HY-N0045	Ginsenoside Rg1	12.3
904	HY-B1405	Dehydroisoandrosterone 3-acetate	12.3
905	HY-B0105A	(+)-Ketoconazole	6.4
906	HY-122762	Cetraxate (hydrochloride)	10.9
907	HY-Y0265	Isatin	9.2
908	HY-32721	Neratinib	13
909	HY-14608A	L-Glutamic acid (monosodium salt)	11.6
910	HY-13720A	Pergolide (mesylate)	11
911	HY-15414	Vortioxetine	8.7
912	HY-N0716B	Berberine (sulfate)	9.5
913	HY-N0700	alpha-Asarone	12.1
914	HY-B0319	Tioconazole	13.7
915	HY-10450	Dapagliflozin	10.3
916	HY-15337	Hesperidin	5.3
917	HY-B0522	Ampicillin	5.5
918	HY-100474	Visomitin	29.4
919	HY-N0420	Succinic acid	5.8
920	HY-D0307A	Amaranth	7.6
921	HY-B1282A	Sulfaquinoxaline (sodium salt)	6.1
922	HY-B1286	Piperacillin (sodium)	5.3
923	HY-Y1311	Malic acid	6.2
924	HY-16562A	Irinotecan (hydrochloride)	21.6
925	HY-18346	Mozavaptan	6.1
926	HY-B0210	Cefoperazone	4.4
927	HY-A0256	Clavulanic acid	6.5
928	HY-B2179	Cloperastine fendizoate	6
929	HY-17468	Bumetanide	4.4
930	HY-A0003B	Lenalidomide (hemihydrate)	6.9
931	HY-B1777	Spermine	3.7
932	HY-125588	Chromium picolinate	4.4
933	HY-B1294	Amrinone	3.4
934	HY-W008820	Glutaric acid	3.2
935	HY-B1550	Benzoin	3.5
936	HY-17003	Saquinavir (Mesylate)	2.7
937	HY-14598	Diethylstilbestrol	3.9
938	HY-N5060	Estragole	3.8
939	HY-Y0293	L-Tartaric acid	4
940	HY-110189	Pregnenolone monosulfate (sodium)	3.4
941	HY-B2115	Sulfogaiacol	4.1
942	HY-N0021	Verbascoside	3.8
943	HY-B0348	Liranaftate	6.4
944	HY-N1952	Isoeugenol	4.3
945	HY-13743	Roquinimex	6.7
946	HY-B0636	Triamcinolone acetonide	0.2
947	HY-17396	Butenafine (Hydrochloride)	5.1
948	HY-N0524	Propyl gallate	6
949	HY-76200	Voriconazole	4.8
950	HY-17369	Tirofiban (hydrochloride monohydrate)	5.4
951	HY-17429	Flecainide (acetate)	5.3
952	HY-B0025	Voglibose	5.8
953	HY-B1400	Diiodohydroxyquinoline	4.7
954	HY-12057	Vemurafenib	4.5
955	HY-B2157	Robenidine hydrochloride	10.1
956	HY-17589A	Chloroquine	10.6
957	HY-N0610A	Cinnamic acid	10
958	HY-111614	Melengestrol acetate	0.9
959	HY-10264A	Edoxaban (tosylate)	12.5
960	HY-B2167	Docosahexaenoic acid	12.5
961	HY-B1292	Iodipamide	11.9
962	HY-B0519	Tylosin (tartrate)	7.7
963	HY-17034B	Medetomidine (hydrochloride)	7.7
964	HY-13632	Exemestane	0
965	HY-N0496	Ruscogenin	10.9
966	HY-17366	Clozapine N-oxide	12.4
967	HY-12721	Clonidine	9.7
968	HY-12288	Ozanimod	13.9
969	HY-B0879A	Suramin (sodium salt)	10.3
970	HY-10791	Ritanserin	10.1
971	HY-N0538	Xylitol	10.9
972	HY-17025	Rifabutin	7.8
973	HY-17005	Olmesartan medoxomil	10.7
974	HY-N7126	Citronellal	10.9
975	HY-N0216	Benzoic acid	10.9
976	HY-B1348	Dimethadione	11.4
977	HY-17387	(-)-Huperzine A	10.9
978	HY-B0167A	Sodium Salicylate	9.9
979	HY-B1151	Climbazole	8.8
980	HY-B0006	Carvedilol	10.8
981	HY-107321	Azosemide	12.3
982	HY-B0688	Dapsone	9.9
983	HY-32329A	Setiptiline (maleate)	13.1
984	HY-B1149A	Bacampicillin (hydrochloride)	9.5
985	HY-101087	Benzenesulphonamide	11
986	HY-10353	Raltegravir	12.1
987	HY-B0456	Riboflavin	11.3
988	HY-B0005	Toremifene (citrate)	10.3
989	HY-N0060A	Ferulic acid (sodium)	10.6
990	HY-A0166	Cilastatin	13.7
991	HY-B0289	Erdosteine	6
992	HY-B0254	Glipizide	13.3
993	HY-108974	Drotaverine (hydrochloride)	11.4
994	HY-107831	5-Acetylsalicylic acid	15.1
995	HY-111603	Calcium dobesilate	15
996	HY-W011100	Cyclofenil	12.9
997	HY-B0303A	Diphenhydramine (hydrochloride)	14.5
998	HY-B0410	Pramipexole	9.9
999	HY-B0276	Ethionamide	14
1000	HY-B1738A	Pralidoxime (iodide)	15.2
1001	HY-B0017	Telbivudine	15.8
1002	HY-B1920	Josamycin	10.3
1003	HY-A0080	Aminohippurate (sodium)	13
1004	HY-B1024	DL-Panthenol	9.9
1005	HY-B0327	Irsogladine	10.6
1006	HY-14768	Favipiravir	14.1
1007	HY-D0237	Betahistine (mesylate)	10.8
1008	HY-17007	Saquinavir	8.4
1009	HY-N0388	Gelsemine	10.7
1010	HY-N1579	Pyrogallol	11.5
1011	HY-16381A	Pasireotide (acetate)	12.9
1012	HY-A0082	Diphenidol (hydrochloride)	11.4
1013	HY-17373	Posaconazole	7.9
1014	HY-14904A	Umifenovir (hydrochloride)	7.5
1015	HY-B0594	Iohexol	12.3
1016	HY-B2206	Gefarnate	14.4
1017	HY-W020044	DL-alpha-Tocopherol	13.6
1018	HY-B1897A	Menadione bisulfite (sodium)	12.2
1019	HY-B0243	Meprednisone	9
1020	HY-10617	Rucaparib (phosphate)	13.9
1021	HY-100583	(-)-(S)-Equol	13
1022	HY-N0440	Germacrone	13.3
1023	HY-B1288	Oxybuprocaine hydrochloride	10
1024	HY-17375	Allylestrenol	15.3
1025	HY-N0626A	Potassium sorbate	8.6
1026	HY-B0627	Metformin	11
1027	HY-14852A	Tafamidis meglumine	12.3
1028	HY-B0465	Oxacillin (sodium monohydrate)	12
1029	HY-10221	Vorinostat	9.9
1030	HY-B0963	Cloxiquine	14
1031	HY-100441	Treprostinil	12.1
1032	HY-B2087	Glycerol phenylbutyrate	14
1033	HY-B0448	Phenytoin	13
1034	HY-17506	Azithromycin	13.9
1035	HY-B2099A	Buformin (hydrochloride)	12.4
1036	HY-14818A	Laninamivir octanoate	12.2
1037	HY-B0516	Articaine (hydrochloride)	11.2
1038	HY-B1095	Chlormadinone acetate	9.8
1039	HY-17573A	Carbetocin (acetate)	15.2
1040	HY-B0588	Brinzolamide	15.1
1041	HY-12643	Eprinomectin	8.1
1042	HY-17581	Buparvaquone	8.1
1043	HY-11103	Sitaxsentan (sodium)	11.1
1044	HY-N0098	Vanillin	13.9
1045	HY-N0679	Retinyl acetate	15.5
1046	HY-17552	sn-Glycero-3-phosphocholine	13.6
1047	HY-B1350	Fusidic acid	12
1048	HY-B1893	Fluorometholone	0.4
1049	HY-B0502	Enrofloxacin	10
1050	HY-A0027	Fenspiride (hydrochloride)	11.9
1051	HY-B1407	Phthalylsulfathiazole	11.2
1052	HY-W015309	Decanoic acid	10
1053	HY-B0678	Metaxalone	8.2
1054	HY-17034A	Dexmedetomidine (hydrochloride)	7.6
1055	HY-14771A	Imeglimin (hydrochloride)	8.9
1056	HY-14221A	Siramesine (hydrochloride)	8
1057	HY-16725	Lemborexant	8
1058	HY-B0511	Biotin	7.4
1059	HY-N0194	Asiatic acid	6.3
1060	HY-B0488	Clorsulon	8.2
1061	HY-121527	Amylmetacresol	7.2
1062	HY-B0317B	Amlodipine (besylate)	6.8
1063	HY-17380	(S)-Timolol (Maleate)	7.4
1064	HY-75161	(-)-Menthol	4.5
1065	HY-B0932	Levocarnitine propionate (hydrochloride)	9
1066	HY-B1132	Clidinium (bromide)	10.1
1067	HY-100607A	Landiolol (hydrochloride)	7.6
1068	HY-B1480	Ethoxzolamide	7.7
1069	HY-17395	Terbinafine hydrochloride	9.3
1070	HY-16503	Treosulfan	12.4
1071	HY-13055	Telotristat etiprate	9
1072	HY-B1211	Dehydroacetic acid	8.1
1073	HY-A0133	Chlorphenesin	8.8
1074	HY-B2145	Ilaprazole (sodium)	8
1075	HY-B1332	Ipratropium (bromide hydrate)	10.8
1076	HY-N6804	Diammonium Glycyrrhizinate	11.8
1077	HY-B1900	Methylprednisolone succinate	0.2
1078	HY-13678A	Meropenem (trihydrate)	9.7
1079	HY-B0426A	Olopatadine (hydrochloride)	7.8
1080	HY-B0353	Chlormezanone	8.2
1081	HY-30272	Monobenzone	7.5
1082	HY-B0302	Etidronic acid	8.9
1083	HY-N0127	Yohimbine (Hydrochloride)	7.9
1084	HY-100795A	Pirmenol (hydrochloride)	8.8
1085	HY-B0724A	Pazufloxacin (mesylate)	11
1086	HY-12515A	Nicardipine (hydrochloride)	9.8
1087	HY-B0882	Edrophonium (chloride)	10.8
1088	HY-B1070	DL-Xylose	12.6
1089	HY-B0920	Tolazamide	9.8
1090	HY-A0068	Aurothioglucose	12.7
1091	HY-12357	Bempedoic acid	10.6
1092	HY-B0176A	Sertraline (hydrochloride)	9.5
1093	HY-B0905A	Tilmicosin (phosphate)	11.7
1094	HY-B0217	Nitazoxanide	7.6
1095	HY-18763	Indobufen	8.8
1096	HY-Y0319B	Potassium acetate	11.4
1097	HY-Y0682	Ethylenediaminetetraacetic acid	11.5
1098	HY-B0387	Ibutilide (fumarate)	11.1
1099	HY-B1217	Bronopol	11.6
1100	HY-B0197A	Naratriptan (hydrochloride)	8.4
1101	HY-13004	Maraviroc	10
1102	HY-B0334	Sulbactam	12.2
1103	HY-12222	Obeticholic acid	12.4
1104	HY-13426	Roxadustat	8
1105	HY-107346	Enbucrilate	11.3
1106	HY-12297	Sulfatinib	11.8
1107	HY-B0325	Phenindione	11.1
1108	HY-B1021	Vincamine	10.3
1109	HY-B0779	Teprenone	11.8
1110	HY-104044	Pamiparib	11.5
1111	HY-B1216	Oxeladin (citrate)	9.7
1112	HY-B0428	Ozagrel	10.2
1113	HY-B0926	Diatrizoic acid	10.7
1114	HY-N0396	Harpagoside	12.3
1115	HY-N0039	Ginsenoside Rb1	12.8
1116	HY-B1127	Betamipron	12.2
1117	HY-15315A	Baricitinib (phosphate)	2.3
1118	HY-15455	Roflumilast	10.7
1119	HY-B1551	Benzonatate	9.6
1120	HY-Y1269	Ammonium chloride	11
1121	HY-B2137	S-(+)-Ketoprofen	13.4
1122	HY-B2191	Sodium gualenate	10.8
1123	HY-N0621	Morin	12.8
1124	HY-14261	Vilazodone (Hydrochloride)	8.8
1125	HY-W017522	Adipic acid	11.5
1126	HY-B1892	Cefazolin	12.9
1127	HY-15295	Vonoprazan (Fumarate)	10.2
1128	HY-B0135	Furosemide	11.5
1129	HY-B1080	Tilorone (dihydrochloride)	6.7
1130	HY-W004520	Phenazine (methylsulfate)	14.5
1131	HY-B0711	Carglumic Acid	7.3
1132	HY-B0643	Dirithromycin	7.6
1133	HY-B0672	Estradiol valerianate	8.2
1134	HY-135815	Mobocertinib	6.2
1135	HY-A0163	Zuclopenthixol	7
1136	HY-B1493	Bentiromide	6.9
1137	HY-12380A	Atipamezole	6.4
1138	HY-B0334A	Sulbactam (sodium)	6.8
1139	HY-B0962	Piperidolate (hydrochloride)	7.5
1140	HY-B0606	Diquafosol (tetrasodium)	9.2
